# Supplementary material for: Modest NT-proBNP Elevation in Septuagenarians Without Heart Failure Is Not Associated with Cardiac Alterations or Cardiovascular Outcomes
Source: J Clin Med. 2025 Apr 1;14(7):2407. doi: 10.3390/jcm14072407 (PMC11989729; doi:10.3390/jcm14072407)
Supplement: Supplementary file 1 [file jcm-14-02407-s001.zip]

Archive with 1 entries (1 files):
- jcm-3487643-supplementary.pdf
